# Supplementary material for: A Novel Approach for the Synthesis of Peripherally Acting Dual Target Inhibitor of Cannabinoid-1 (CB1 Receptor) and Inducible Nitric Oxide Synthase (iNOS) (S-MRI-1867/Zevaquenabant)
Source: Molecules. 2026 Feb 2;31(3):515. doi: 10.3390/molecules31030515 (PMC12899878; doi:10.3390/molecules31030515)
Supplement: Supplementary file 1 [file molecules-31-00515-s001.zip]

Archive with 1 entries (1 files):
- molecules-4098725-supplementary.pdf
